# Supplementary material for: Determination of Multiple Active Components in Mume Fructus by UPLC-MS/MS
Source: Metabolites. 2025 May 6;15(5):312. doi: 10.3390/metabo15050312 (PMC12113456; doi:10.3390/metabo15050312)
Supplement: Supplementary file 1 [file metabolites-15-00312-s001.zip]

Archive with 1 entries (1 files):
- metabolites-3557796-supplementary.pdf
